# Supplementary material for: Geographic variation in the distribution of Anaplasma phagocytophilum variants in host-seeking Ixodes scapularis nymphs and adults in the eastern United States elucidated using next generation sequencing
Source: Ticks Tick Borne Dis. Author manuscript; Available in PMC 2025 Jan 28. (PMC11774202; doi:10.1016/j.ttbdis.2024.102360)
Supplement: supplemental [file NIHMS2048925-supplement-supplemental.xlsx]

## Sheet: Sheet1
Table 1. Reference sequences used in the MPAS assay
Sequence Name*	Ap-ha or Ap-non-ha	Primer Name	Minimum Percent Identity	Min Percent Aligned	Sequence
A. phagocytophilum (USG3)	Ap-ha	groEL	90	90	GCATACCATCCGTTTTTTCAACTTCTAGATCCTTGAAGCCTTTGCTTTCTTCAACAGTTATAACACCGTCTTTACCGACTTCTTTAACACACTGTGCAATCTTACTTCCTATGTTCTTGTCTCCATTCGCAGACAATGTTGCAACTTGTGCAATTTCGTCTTCTTCTACTTCACGTCTCATAGACATAAGCGCTGTAAGAACCGCTTCCTTAGCCTTGAGAATACCATTCTTTATGCTAACAATATCAGATCCAGCAGCTTTCGCTTTTGAGACTTCTTCAATCACTTTTGCCGTTAGTATGGAGCATGTAGTAGTTCCATCTCCCACCTTATCATTACATTGAGAAGCACTCTGAGTA
A. phagocytophilum (V1)	Ap-non-ha	groEL	90	90	GCATACCATCAGTTTTTTCAACTTCTAGATCCTTGAAGCCTTTGCTTTCTTCAACAGTTATAACACCGTCTTTACCGACTTCTTTAACACACTGTGCAATCTTACTTCCTATGTTCTTGTCTCCATTCGCAGACAATGTTGCAACTTGTGCAATTTCGTCTTCTTCTACTTCACGTCTCATAGACATAAGCGCTGTAAGAACCGCTTCCTTAGCCTTGAGAATACCATTCTTTATGCTAACAATATCAGATCCAGCAGCTTTCGCTTTTGAGACTTCTTCAATCACTTTTGCTGTTAGTATGGAGCATGTAGTAGTTCCATCTCCCACCTTATCATTACATTGAGAAGCACTCTGAGTA
A. phagocytophilum (RI18_41)	Ap-non-ha	groEL	90	90	GCATACCATCAGTTTTTTCAACTTCTAGATCCTTGAAGCCTTTGCTTTCTTCAACAGTTATAACACCGTCTTTACCGACTTCTTTAACACACTGTGCAATCTTACTTCCTATGTTCTTGTCTCCATTCGCAGACAATGTTGCAACTTGTGCAATTTCGTCTTCTTCTACTTCACGTCTCATAGACATAAGCGCTGCAAGAACCGCTTCCTTAGCCTTGAGAATACCATTCTTTATGCTAACAATATCAGATCCAGCAGCTTTCGCTTTTGAGACTTCTTCAATCACTTTTGCTGTTAGTATGGAGCATGTAGTAGTTCCATCTCCCACCTTATCATTACATTGAGAAGCACTCTGAGTA
A. phagocytophilum (USG3)	Ap-ha	sdhC	90	90	CGGCGTGGCTATCGATTACGCACAGAATCACTGGTGTCCTGCTATTGATGGGGCTGACTCTCTTTACATGGTTATTGATTTCTTTACATTGGACATCTGGTCAGCTGTGGGGTTTGTTAGACTCCTGGATAGGTGTACTGTTGGTAAAGGTGATAATAGGGGGCTGTATTGCTGCGCTGTGTTACCACTATTATAACGGGATTCGGCATTTATTCTGGGATTGCGGAATTGGCTTTGGTAAATCTGAGGCTACT
A. phagocytophilum (V1)	Ap-non-ha	sdhC	90	90	CGGCGTGGCTATCGATTACACACAGAATCACTGGTGTCCTGCTATTGATGGGGCTGACTCTCTTTACATGGTTATTGATTTCTTTACATTGGACGTCTAGTCAGCTGTGGGGTTTGTTAGACTCCTGGATAGGTGTACTGTTGATAAAGGTGGTAATAGGGGGCTGTGTTGCTGCGCTGTGTTACCACTATTATAGCGGGATTCGGCATTTATTCTGGGATTGCGGAATTGGCTTTGGGAAATCTAGGGCTACT
A. phagocytophilum (CT17-61)	Ap-non-ha	sdhC	90	90	CGGCGTGGCTATCGATTACACACAGAATCACTGGTGTCCTGCTATTGATGGGGCTGACTCTCTTTACATGGTTATTGATTTCTTTACATTGGACATCTAGTCAGCTGTGGGGTTTGTTAGACTCCTGGATAGGTGTACTGTTGATAAAGGTGGTAATAGGGGGCTGTGTTGCTGCGCTGTGTTACCACTATTATAGCGGGATTCGGCATTTATTCTGGGATTGCGGAATTGGCTTTGGGAAATCTAGGGCTACT
A. phagocytophilum (CT17-387)	Ap-non-ha	sdhC	90	90	CGGCGTGGCTATCGATTACACACAGAATCACTGGTGTCCTGCTATTGATGGGGCTGACTCTCTTTACATGGTTATTGATTTCTTTACATTGGACGTCTAGTCAGCTGTGGGGTTTGTTAGACTCCTGGATAGGTGTACTGTTGGTAAAGGTGGTAATAGGGGGCTGTGTTGCTGCGCTGTGTTACCACTATTATAGCGGGATTCGGCATTTATTCTGGGATTGCGGAATTGGCTTTGGGAAATCTAGGGCTACT
A. phagocytophilum (CT17-388)	Ap-non-ha	sdhC	90	90	CGGCGTGGCTATCGATTACACACAGAATCACTGGTGTCCTGCTATTGATGGGGCTGACTCTCTTTACATGGTTATTGATTTCTTTACATTGGACGTCTAGTCAGCTGTGGGGTTTGTTAGACTCCTGGATAGGTGTACTGTTGATAAAGATGGTAATAGGGGGCTGTGTTGCTGCGCTGTGTTACCACTATTATAGCGGGATTCGGCATTTATTCTGGGATTGCGGAATTGGCTTTGGGAAATCTAGGGCTACT
A. phagocytophilum (Norway Varient 2)	Ap-non-ha	sdhC	90	90	CGGCGTGGCTATCGATTACACACAGAATCACTGGTGTCCTACTATTGATGGGGCTGACTCTCTTTACGTGGTTATTGATTTCTTTGCATTGGACGTCTGGTCAGTTGTGGGGTTTATTAGACTCCTGGATAGGTGTGCTGTTGGTAAAGGTGGTAATAGGGGGCTGTGTTGCTGCGCTGTGTTACCACTATTATAACGGGATTCGGCATTTATTTTGGGATTGCGGAATTGGCTTTAGTAAATCTGAGGCTACT
* The reference sequences used in this study were originally reported in Hojgaard et al., 2022 (Supplement Table 1 and 2)
